# Supplementary material for: Multiparametric quantitative phase imaging for real-time, single cell, drug screening in breast cancer
Source: Commun Biol. 2022 Aug 8;5:794. doi: 10.1038/s42003-022-03759-1 (PMC9360018; doi:10.1038/s42003-022-03759-1)
Supplement: Supplementary file 4 — Supplementary Data 1 [file 42003_2022_3759_MOESM4_ESM.xlsx]

## Sheet: 72h QPI fit parameters
Cell Line	Treatment	max asymptote	min asymptote	log10(EC50)	Hill Slope
BT-474	4HT	-0.012243	0.0090524	-1.2566	3.3746
BT-474	4HT	-0.012123	0.007511	-1.2595	3.7567
BT-474	4HT	-0.011659	0.0080994	-1.2511	4.6177
BT-474	Lapatinib	-0.0027173	0.0096462	0.05298	1.0735
BT-474	Lapatinib	-0.0052326	0.0086812	-0.41887	0.8265
BT-474	Lapatinib	-0.0029677	0.0095191	-0.07466	1.1159
BT-474	Fulvestrant	0.0061526	0.0098544	-0.55128	1.943
BT-474	Fulvestrant	0.0021989	0.0084919	-1.2451	0.90323
BT-474	Fulvestrant	0.003561	0.009456	-1.1396	1.181
BT-474	Doxorubicin	-0.0035904	0.0096261	0.32357	3.7081
BT-474	Doxorubicin	-0.0038072	0.0091753	0.33612	4.795
BT-474	Doxorubicin	-0.0036956	0.0093179	0.31864	3.6266
BT-474	5FU	NaN	NaN	NaN	NaN
BT-474	5FU	0.0077083	0.0086434	1.2757	1.5745
BT-474	5FU	0.0077335	0.0096646	0.86675	1.1389
BT-474	Palbociclib	-0.012284	0.0088873	-1.0904	1.7426
BT-474	Palbociclib	-0.021596	0.0088382	-1.2071	1.3461
BT-474	Palbociclib	-0.01047	0.006465	-1.2126	3.0929
BT-474	Vinblastine	-0.0016776	0.002895	-1.2124	2.4178
BT-474	Vinblastine	-0.0022478	0.0035382	-0.86494	1.3815
BT-474	Vinblastine	NaN	NaN	NaN	NaN
BT-474	Carboplatin	NaN	NaN	NaN	NaN
BT-474	Carboplatin	NaN	NaN	NaN	NaN
BT-474	Carboplatin	NaN	NaN	NaN	NaN
BT-474	Docetaxel	NaN	NaN	NaN	NaN
BT-474	Docetaxel	0.0016398	0.0093873	2.4173	3.8183
BT-474	Docetaxel	0.0027019	0.0074641	2.1891	2.5139
MCF-7	4HT	-0.036204	0.021371	-2.2979	0.49996
MCF-7	4HT	-0.030002	0.020942	-1.3073	3.4317
MCF-7	4HT	-0.0017971	0.024985	-0.83625	2.0283
MCF-7	Lapatinib	NaN	NaN	NaN	NaN
MCF-7	Lapatinib	0.016595	0.02661	-0.25607	1.4826
MCF-7	Lapatinib	NaN	NaN	NaN	NaN
MCF-7	Fulvestrant	0.016563	0.023766	0.46959	0.55623
MCF-7	Fulvestrant	0.015733	0.028109	1.6624	0.74493
MCF-7	Fulvestrant	NaN	NaN	NaN	NaN
MCF-7	Doxorubicin	-0.0044947	0.024871	0.62871	1.1171
MCF-7	Doxorubicin	-0.0016633	0.026965	0.71971	1.2782
MCF-7	Doxorubicin	-0.0010716	0.02807	0.70115	1.7872
MCF-7	5FU	0.0077456	0.023197	-1.0204	1.9144
MCF-7	5FU	-0.013111	0.02426	-1.7232	0.50302
MCF-7	5FU	0.0045658	0.028664	-1.1392	2.7373
MCF-7	Palbociclib	0.0094794	0.017756	0.23914	1.1602
MCF-7	Palbociclib	0.012917	0.021279	0.91375	4.6201
MCF-7	Palbociclib	NaN	NaN	NaN	NaN
MCF-7	Vinblastine	-0.0029768	0.019792	2.6102	0.3759
MCF-7	Vinblastine	0.00044082	0.028416	3.1775	0.38079
MCF-7	Vinblastine	-7.0962e-05	0.02817	3.3758	0.43076
MCF-7	Carboplatin	0.0070474	0.019941	-1.2925	3.7715
MCF-7	Carboplatin	0.011416	0.02292	-0.94306	2.34
MCF-7	Carboplatin	NaN	NaN	NaN	NaN
MCF-7	Docetaxel	0.0040802	0.020998	3.173	1.6038
MCF-7	Docetaxel	0.0058158	0.025674	3.0868	0.92483
MCF-7	Docetaxel	0.0044879	0.018804	2.8709	1.3228
MDA-MB-231	4HT	-0.0061344	0.02885	-1.2344	2.0951
MDA-MB-231	4HT	-0.015061	0.030289	-1.2249	2.4347
MDA-MB-231	4HT	-0.0084546	0.032461	-1.0505	1.6101
MDA-MB-231	Lapatinib	NaN	NaN	NaN	NaN
MDA-MB-231	Lapatinib	NaN	NaN	NaN	NaN
MDA-MB-231	Lapatinib	NaN	NaN	NaN	NaN
MDA-MB-231	Fulvestrant	0.014234	0.027957	-0.83887	1.492
MDA-MB-231	Fulvestrant	0.0090702	0.030323	-1.2025	0.9134
MDA-MB-231	Fulvestrant	NaN	NaN	NaN	NaN
MDA-MB-231	Doxorubicin	0.00023227	0.032911	1.1002	0.99821
MDA-MB-231	Doxorubicin	0.0021831	0.031359	1.0414	1.1886
MDA-MB-231	Doxorubicin	NaN	NaN	NaN	NaN
MDA-MB-231	5FU	NaN	NaN	NaN	NaN
MDA-MB-231	5FU	NaN	NaN	NaN	NaN
MDA-MB-231	5FU	-0.0096665	0.033508	-2.0719	0.44826
MDA-MB-231	Palbociclib	-2.9152e-05	0.034691	0.53285	0.39043
MDA-MB-231	Palbociclib	0.006396	0.03153	0.39856	0.56746
MDA-MB-231	Palbociclib	0.0077838	0.026635	0.18998	0.80828
MDA-MB-231	Vinblastine	0.010502	0.018709	1.5722	3.181
MDA-MB-231	Vinblastine	0.0079383	0.030861	2.0426	1.2208
MDA-MB-231	Vinblastine	0.0076537	0.030013	2.4016	1.0819
MDA-MB-231	Carboplatin	0.016091	0.028606	-0.97831	1.1951
MDA-MB-231	Carboplatin	0.023034	0.030446	-0.20744	1.0461
MDA-MB-231	Carboplatin	0.020918	0.02714	-1.2064	3.6722
MDA-MB-231	Docetaxel	0.013818	0.040276	3.7796	0.68569
MDA-MB-231	Docetaxel	0.010167	0.029619	2.6543	1.2756
MDA-MB-231	Docetaxel	0.027423	0.027423	0.027423	0.027423

## Sheet: 72h CTG fit parameters
Cell Line	Treatment	min asymptote	log10(EC50)	Hill Slope
BT-474	4HT	1.76354e-08	-0.611601	3.31212
BT-474	4HT	8.2833e-08	-0.647136	3.65542
BT-474	4HT	1.76354e-08	-0.611601	3.31212
BT-474	Lapatinib	0.406194	0.043177	1.02079
BT-474	Lapatinib	0.310199	-0.477607	0.673554
BT-474	Lapatinib	0.406194	0.043177	1.02079
BT-474	Fulvestrant	0.16085	-3.30072	0.442963
BT-474	Fulvestrant	0.800891	-1.47666	0.160761
BT-474	Fulvestrant	0.16085	-3.30072	0.442963
BT-474	Doxorubicin	0.540708	0.362881	8.9989
BT-474	Doxorubicin	0.560162	0.345542	8.65193
BT-474	Doxorubicin	0.540708	0.362881	8.9989
BT-474	5FU	0.937976	0.766689	1.18468
BT-474	5FU	0.922205	1.89895	1.04196
BT-474	5FU	0.937976	0.766689	1.18468
BT-474	Palbociclib	0.0162794	-0.607492	5.46659
BT-474	Palbociclib	0.0189514	-0.943127	7.80155
BT-474	Palbociclib
BT-474	Vinblastine	NaN	NaN	NaN
BT-474	Vinblastine	0.0635623	2.11588	0.1
BT-474	Vinblastine
BT-474	Carboplatin	NaN	NaN	NaN
BT-474	Carboplatin	NaN	NaN	NaN
BT-474	Carboplatin
BT-474	Docetaxel	0.280488	2.47599	7.93795
BT-474	Docetaxel	0.334828	2.40279	5.66701
BT-474	Docetaxel
MCF-7	4HT	2.22761e-14	-0.537335	1.22253
MCF-7	4HT	2.22412e-14	-0.554899	1.70248
MCF-7	4HT	3.00685e-12	-0.677618	0.55377
MCF-7	Lapatinib	NaN	NaN	NaN
MCF-7	Lapatinib	NaN	NaN	NaN
MCF-7	Lapatinib	NaN	NaN	NaN
MCF-7	Fulvestrant	0.759975	1.11172	3.2399
MCF-7	Fulvestrant	0.707297	0.547508	0.61996
MCF-7	Fulvestrant	0.695607	-0.0290374	1.1347
MCF-7	Doxorubicin	0.050612	0.776689	1.33341
MCF-7	Doxorubicin	0.0635283	0.82191	1.24042
MCF-7	Doxorubicin	0.026966	0.736642	1.13003
MCF-7	5FU	0.195214	-0.837344	1.25433
MCF-7	5FU	0.00365251	-1.03919	1.05947
MCF-7	5FU	0.0167752	-1.1628	1.20243
MCF-7	Palbociclib	0.124379	-0.209802	0.761678
MCF-7	Palbociclib	0.221002	-0.187572	0.900426
MCF-7	Palbociclib	0.124379	-0.209802	0.761678
MCF-7	Vinblastine	4.32385e-11	2.66825	0.257239
MCF-7	Vinblastine	1.17707e-11	2.6886	0.221742
MCF-7	Vinblastine	4.32385e-11	2.66825	0.257239
MCF-7	Carboplatin	0.504751	-1.20084	3.1255
MCF-7	Carboplatin	0.649775	-1.17198	5.11413
MCF-7	Carboplatin	0.504751	-1.20084	3.1255
MCF-7	Docetaxel	0.367983	3.34204	5.07903
MCF-7	Docetaxel	0.406455	3.29101	4.96531
MCF-7	Docetaxel	0.367983	3.34204	5.07903
MDA-MB-231	4HT	0.00331525	-0.499451	6.83002
MDA-MB-231	4HT	0.0151602	-0.945802	2.24713
MDA-MB-231	4HT	0.0151602	-0.945802	2.24713
MDA-MB-231	Lapatinib	NaN	NaN	NaN
MDA-MB-231	Lapatinib	NaN	NaN	NaN
MDA-MB-231	Lapatinib	NaN	NaN	NaN
MDA-MB-231	Fulvestrant	NaN	NaN	NaN
MDA-MB-231	Fulvestrant	0.0199913	-1.49758	0.764117
MDA-MB-231	Fulvestrant	0.0199913	-1.49758	0.764117
MDA-MB-231	Doxorubicin	0.0171085	0.690238	0.806362
MDA-MB-231	Doxorubicin	0.0377725	0.540058	0.790576
MDA-MB-231	Doxorubicin	0.0377725	0.540058	0.790576
MDA-MB-231	5FU	0.49374	-0.778042	1.9974
MDA-MB-231	5FU	NaN	NaN	NaN
MDA-MB-231	5FU	NaN	NaN	NaN
MDA-MB-231	Palbociclib	0.0189514	-0.943127	7.80155
MDA-MB-231	Palbociclib	7.97536e-09	-0.565917	0.89488
MDA-MB-231	Palbociclib
MDA-MB-231	Vinblastine	0.0635623	2.11588	0.1
MDA-MB-231	Vinblastine	0.291072	2.45867	1.59255
MDA-MB-231	Vinblastine
MDA-MB-231	Carboplatin	NaN	NaN	NaN
MDA-MB-231	Carboplatin	NaN	NaN	NaN
MDA-MB-231	Carboplatin
MDA-MB-231	Docetaxel	0.334828	2.40279	5.66701
MDA-MB-231	Docetaxel	0.256121	2.34228	1.02216
MDA-MB-231	Docetaxel

## Sheet: 24h QPI fit parameters
Cell Line	Treatment	max asymptote	min asymptote	log10(EC50)	Hill Slope
BT-474	4HT	0.012322	-0.016126	-1.1593	2.303
BT-474	4HT	0.0096903	-0.023754	-1.2498	3.2307
BT-474	4HT	0.009107	-0.024931	-1.2667	3.3723
BT-474	Lapatinib	0.012392	-0.0017672	0.041503	1.0622
BT-474	Lapatinib	0.010121	-0.0065696	-0.45592	0.76828
BT-474	Lapatinib	0.0091144	-0.004991	-0.18635	1.0728
BT-474	Fulvestrant	NaN	NaN	NaN	NaN
BT-474	Fulvestrant	NaN	NaN	NaN	NaN
BT-474	Fulvestrant	0.010593	0.0073826	-1.1373	0.54479
BT-474	Doxorubicin	0.012969	-0.0015671	-0.25116	1.5047
BT-474	Doxorubicin	0.010507	-0.0025059	-0.28271	1.6529
BT-474	Doxorubicin	0.00993	-0.0023714	-0.22345	1.3096
BT-474	5FU	NaN	NaN	NaN	NaN
BT-474	5FU	NaN	NaN	NaN	NaN
BT-474	5FU	0.011075	0.0090206	1.1661	0.91345
BT-474	Palbociclib	0.010824	-0.017618	-1.1436	2.2846
BT-474	Palbociclib	0.0085557	-0.027698	-1.2331	1.7745
BT-474	Palbociclib	0.0088152	-0.013936	-1.2554	2.7163
BT-474	Vinblastine	NaN	NaN	NaN	NaN
BT-474	Vinblastine	0.0075818	-0.0048122	-1.6886	0.40517
BT-474	Vinblastine	NaN	NaN	NaN	NaN
BT-474	Carboplatin	NaN	NaN	NaN	NaN
BT-474	Carboplatin	NaN	NaN	NaN	NaN
BT-474	Carboplatin	NaN	NaN	NaN	NaN
BT-474	Docetaxel	NaN	NaN	NaN	NaN
BT-474	Docetaxel	0.0098739	0.0051801	0.954	0.2745
BT-474	Docetaxel	0.01051	0.0080302	0.4202	0.53609
MCF-7	4HT	0.027529	-0.013962	-2.5084	0.28742
MCF-7	4HT	0.025051	-0.048137	-1.3545	4.2771
MCF-7	4HT	0.025051	-0.048137	-1.3545	4.2771
MCF-7	Lapatinib	NaN	NaN	NaN	NaN
MCF-7	Lapatinib	0.029189	0.020597	-0.28254	1.4871
MCF-7	Lapatinib	NaN	NaN	NaN	NaN
MCF-7	Fulvestrant	NaN	NaN	NaN	NaN
MCF-7	Fulvestrant	0.041687	0.020209	3.0581	0.45366
MCF-7	Fulvestrant	NaN	NaN	NaN	NaN
MCF-7	Doxorubicin	0.030238	-0.023067	-0.79251	0.42248
MCF-7	Doxorubicin	0.036141	-0.0037048	0.25807	0.50563
MCF-7	Doxorubicin	0.036141	-0.0037048	0.25807	0.50563
MCF-7	5FU	0.026759	0.013818	-0.933	1.4172
MCF-7	5FU	0.026648	0.0074358	-1.151	0.61703
MCF-7	5FU	0.026648	0.0074358	-1.151	0.61703
MCF-7	Palbociclib	0.021687	0.016566	0.64443	1.6152
MCF-7	Palbociclib	0.030539	0.020431	1.6083	1.0687
MCF-7	Palbociclib	NaN	NaN	NaN	NaN
MCF-7	Vinblastine	NaN	NaN	NaN	NaN
MCF-7	Vinblastine	NaN	NaN	NaN	NaN
MCF-7	Vinblastine	0.019577	0.0057957	2.8137	3.2016
MCF-7	Carboplatin	NaN	NaN	NaN	NaN
MCF-7	Carboplatin	NaN	NaN	NaN	NaN
MCF-7	Carboplatin	NaN	NaN	NaN	NaN
MCF-7	Docetaxel	0.024571	0.010568	2.8284	1.6196
MCF-7	Docetaxel	0.028914	0.01168	2.493	1.4393
MCF-7	Docetaxel	0.022135	0.0081436	2.7801	1.4829
MDA-MB-231	4HT	0.028747	0.0076759	-1.2332	2.9327
MDA-MB-231	4HT	0.031066	0.0076109	-1.2248	3.1352
MDA-MB-231	4HT	0.033032	-0.0030236	-1.2436	1.11
MDA-MB-231	Lapatinib	NaN	NaN	NaN	NaN
MDA-MB-231	Lapatinib	NaN	NaN	NaN	NaN
MDA-MB-231	Lapatinib	NaN	NaN	NaN	NaN
MDA-MB-231	Fulvestrant	0.028472	0.024009	-0.5352	2.2482
MDA-MB-231	Fulvestrant	NaN	NaN	NaN	NaN
MDA-MB-231	Fulvestrant	NaN	NaN	NaN	NaN
MDA-MB-231	Doxorubicin	0.031227	0.0022289	0.51826	1.1528
MDA-MB-231	Doxorubicin	0.034917	0.0064762	0.83658	1.2328
MDA-MB-231	Doxorubicin	0.034443	0.0034762	0.67043	1.1155
MDA-MB-231	5FU	NaN	NaN	NaN	NaN
MDA-MB-231	5FU	NaN	NaN	NaN	NaN
MDA-MB-231	5FU	0.033362	0.01996	-1.2414	0.34096
MDA-MB-231	Palbociclib	0.034586	0.0047811	0.11465	0.27023
MDA-MB-231	Palbociclib	0.033015	-0.016223	-2.5174	0.23714
MDA-MB-231	Palbociclib	0.023222	0.011659	-0.84161	1.0503
MDA-MB-231	Vinblastine	0.024194	0.014904	1.7015	3.4836
MDA-MB-231	Vinblastine	0.028244	0.015028	1.9535	2.9411
MDA-MB-231	Vinblastine	0.031241	0.015169	2.8902	0.88238
MDA-MB-231	Carboplatin	NaN	NaN	NaN	NaN
MDA-MB-231	Carboplatin	NaN	NaN	NaN	NaN
MDA-MB-231	Carboplatin	NaN	NaN	NaN	NaN
MDA-MB-231	Docetaxel	0.033465	0.016726	2.5068	0.8657
MDA-MB-231	Docetaxel	0.030658	0.015784	1.9777	1.9958
MDA-MB-231	Docetaxel	0.023636	0.023636	0.023636	0.023636

## Sheet: 24h CTG fit parameters
Cell Line	Treatment	min asymptote	log10(EC50)	Hill Slope
BT-474	4HT	0.0794202	-0.736012	4.59596
BT-474	4HT	0.0794202	-0.736012	4.59596
BT-474	4HT
BT-474	Lapatinib	0.292598	-2.21774	0.457543
BT-474	Lapatinib	0.292598	-2.21774	0.457543
BT-474	Lapatinib
BT-474	Fulvestrant	NaN	NaN	NaN
BT-474	Fulvestrant	NaN	NaN	NaN
BT-474	Fulvestrant
BT-474	Doxorubicin	NaN	NaN	NaN
BT-474	Doxorubicin	NaN	NaN	NaN
BT-474	Doxorubicin
BT-474	5FU	0.925043	-1.03749	0.538783
BT-474	5FU	0.925043	-1.03749	0.538783
BT-474	5FU
BT-474	Palbociclib	0.220178	-1.15143	6.94504
BT-474	Palbociclib
BT-474	Palbociclib
BT-474	Vinblastine	0.565869	-0.261852	0.344524
BT-474	Vinblastine
BT-474	Vinblastine
BT-474	Carboplatin	NaN	NaN	NaN
BT-474	Carboplatin
BT-474	Carboplatin
BT-474	Docetaxel	0.849067	1.86413	7.17467
BT-474	Docetaxel
BT-474	Docetaxel
MCF-7	4HT	7.9573e-12	-1.00935	1.32008
MCF-7	4HT	5.21682e-09	-1.51556	0.567377
MCF-7	4HT
MCF-7	Lapatinib	NaN	NaN	NaN
MCF-7	Lapatinib	NaN	NaN	NaN
MCF-7	Lapatinib
MCF-7	Fulvestrant	0.518907	-3.30103	0.317654
MCF-7	Fulvestrant	0.944643	0.377607	8.19369
MCF-7	Fulvestrant
MCF-7	Doxorubicin	0.560632	-0.288077	7.54355
MCF-7	Doxorubicin	0.276796	-0.306382	1.39022
MCF-7	Doxorubicin
MCF-7	5FU	NaN	NaN	NaN
MCF-7	5FU	0.923793	-0.27692	7.08053
MCF-7	5FU
MCF-7	Palbociclib
MCF-7	Palbociclib
MCF-7	Palbociclib
MCF-7	Vinblastine
MCF-7	Vinblastine
MCF-7	Vinblastine
MCF-7	Carboplatin
MCF-7	Carboplatin
MCF-7	Carboplatin
MCF-7	Docetaxel
MCF-7	Docetaxel
MCF-7	Docetaxel
MDA-MB-231	4HT	0.392991	-0.515771	5.35071
MDA-MB-231	4HT
MDA-MB-231	4HT
MDA-MB-231	Lapatinib	NaN	NaN	NaN
MDA-MB-231	Lapatinib
MDA-MB-231	Lapatinib
MDA-MB-231	Fulvestrant	NaN	NaN	NaN
MDA-MB-231	Fulvestrant
MDA-MB-231	Fulvestrant
MDA-MB-231	Doxorubicin	0.407151	-0.0954985	1.12524
MDA-MB-231	Doxorubicin
MDA-MB-231	Doxorubicin
MDA-MB-231	5FU	NaN	NaN	NaN
MDA-MB-231	5FU
MDA-MB-231	5FU
MDA-MB-231	Palbociclib	0.220178	-1.15143	6.94504
MDA-MB-231	Palbociclib
MDA-MB-231	Palbociclib
MDA-MB-231	Vinblastine	0.565869	-0.261852	0.344524
MDA-MB-231	Vinblastine
MDA-MB-231	Vinblastine
MDA-MB-231	Carboplatin	NaN	NaN	NaN
MDA-MB-231	Carboplatin
MDA-MB-231	Carboplatin
MDA-MB-231	Docetaxel	0.849067	1.86413	7.17467
MDA-MB-231	Docetaxel
MDA-MB-231	Docetaxel
