# Supplementary material for: Multiparametric quantitative phase imaging for real-time, single cell, drug screening in breast cancer
Source: Commun Biol. 2022 Aug 8;5:794. doi: 10.1038/s42003-022-03759-1 (PMC9360018; doi:10.1038/s42003-022-03759-1)
Supplement: Supplementary file 5 — Supplementary Data 2 [file 42003_2022_3759_MOESM5_ESM.xlsx]

## Sheet: AllComputedParameters
drug name	cell line	EC50,CTG	DoRCTG	EC50,QPI	DoRQPI	SD20µM	SDEC50	EC50,SD	ToR20µM	ToREC50
4HT	BT-474	4.1614	1	18.02	2.4687	0.61591	0.70155	1.7413	-0.9815	-0.9815
4HT	MCF-7	3.9316	1	75.235	2.0662	0.32885	0.31714	NaN	-1.3078	-1.3078
4HT	MDA-MB-231	6.9373	0.98879	15.058	1.3234	0.34803	0.60848	2.6552	1.005	1.005
Lapatinib	BT-474	1.6864	0.63168	1.5654	1.3987	0.5603	0.84141	0.53747	-1.0616	-0.851
Lapatinib	MCF-7	NaN	NaN	1.4747	0.37638	0.52865	0.71102	NaN	38.1853	35.7671
Lapatinib	MDA-MB-231	NaN	NaN	NaN	NaN	1.1257	NaN	NaN	NaN	NaN
Fulvestrant	BT-474	1342.8	0.57053	11.644	0.58004	0.77465	0.90262	2.0737	28.9127	28.9127
Fulvestrant	MCF-7	0.47664	0.27904	0.18046	0.37169	0.44964	0.76252	NaN	23.1739	NaN
Fulvestrant	MDA-MB-231	31.447	0.98001	11.42	0.59586	0.85873	1.0672	1.1989	14.3697	14.3697
Doxorubicin	BT-474	0.44499	0.46074	0.47201	1.3948	0.40736	0.73752	NaN	3.3804	12.9246
Doxorubicin	MCF-7	0.1671	0.95296	0.20826	1.0935	0.26124	0.78773	2.3751	-1.2639	6.3984
Doxorubicin	MDA-MB-231	0.26026	0.96912	0.079592	0.96166	0.27825	1.0348	-0.5938	-3	10.7638
5FU	BT-474	0.11428	0.074267	0.094454	0.15399	0.9262	0.9668	NaN	NaN	NaN
5FU	MCF-7	10.789	0.92812	25.709	1.0158	0.64619	0.73333	NaN	9.3766	9.3766
5FU	MDA-MB-231	5.9985	0.50626	118.01	1.1806	0.94327	0.90481	NaN	15.1895	15.1895
Palbociclib	BT-474	0.0076581	0.93644	11.818	1.6074	1.2497	1.2996	NaN	-3	-3
Palbociclib	MCF-7	0.0021138	1	0.0011796	1.0458	0.57097	0.84025	NaN	4.4296	8.5381
Palbociclib	MDA-MB-231	0.0030505	0.72181	0.01327	0.64214	0.49363	0.67256	NaN	1.6422	2.3903
Vinblastine	BT-474	6.4115	0.98238	14.914	2.815	0.87716	1.0235	NaN	4.9427	4.9427
Vinblastine	MCF-7	1.5941	0.84341	0.34928	0.42955	0.46618	0.92432	NaN	-3	6.4214
Vinblastine	MDA-MB-231	3.035	1	0.4461	0.83525	0.52602	1.0083	2.6552	4.6997	6.0579
Carboplatin	BT-474	NaN	NaN	NaN	NaN	0.98272	NaN	NaN	38.686	38.686
Carboplatin	MCF-7	15.539	0.44691	14.19	0.57427	0.90418	0.9464	NaN	18.0833	18.0833
Carboplatin	MDA-MB-231	NaN	NaN	9.0702	0.30339	0.97099	1.1064	1.1989	18.2855	18.2855
Docetaxel	BT-474	0.00047386	0.61919	0.00094548	0.78016	0.80335	0.83336	NaN	10.9255	24.113
Docetaxel	MCF-7	-3.3244	0.61919	-6.9638	0.78016	0.80335	0.83336	NaN	5.9244	5.3429
Docetaxel	MDA-MB-231	0.003132	0.74199	0.0036915	0.66882	0.50746	0.76959	-6.7544	3.4719	33.916
